# Supplementary material for: Abundance and Seasonal Migration Patterns of Green Lacewings (Neuroptera: Chrysopidae) across the Bohai Strait in Eastern Asia
Source: Insects. 2024 May 1;15(5):321. doi: 10.3390/insects15050321 (PMC11121799; doi:10.3390/insects15050321)
Supplement: Supplementary file 1 [file insects-15-00321-s001.zip]

Archive with 1 entries (1 files):
- insects-2829510-supplementary.pdf
